# Supplementary material for: Insights into the Ligand Binding to Bromodomain-Containing Protein 9 (BRD9): A Guide to the Selection of Potential Binders by Computational Methods
Source: Molecules. 2021 Nov 27;26(23):7192. doi: 10.3390/molecules26237192 (PMC8659208; doi:10.3390/molecules26237192)
Supplement: Supplementary file 1 [file molecules-26-07192-s001.zip]

Archive with 1 entries (1 files):
- molecules-1459191-supplementary.pdf
